# Supplementary material for: Central metabolism is a key player in E. coli biofilm stimulation by sub-MIC antibiotics
Source: PLoS Genet. 2023 Nov 2;19(11):e1011013. doi: 10.1371/journal.pgen.1011013 (PMC10645362; doi:10.1371/journal.pgen.1011013)
Supplement: S1 File — (TXT) [file pgen.1011013.s009.txt]

// Close any open files
run("Close All");
roiManager("reset");
setOption("ExpandableArrays", true);
run("Clear Results");

// Set colors
setForegroundColor(0, 0, 255);
setBackgroundColor(255, 255, 255);

// Prompt for directory to open
run("Open...");
run("Set Scale...", "distance=0 known=0 pixel=1 unit=pixel");
workingDir=getDirectory("image");

// Get filename information
mainTitle = getTitle();
selectWindow(mainTitle);
setSlice(nSlices);
treatmentname = "";

// Prompt to enter experiment name, and pick colony density of plates (default 1536)
Dialog.create("Enter experiment name");
	Dialog.addString("Experiment: ",treatmentname);
	Dialog.addChoice("Colony Density:", newArray("1536", "96", "384", "6144"));
Dialog.show();
treatmentname = Dialog.getString();
density = Dialog.getChoice();

// Some clauses for row, column, circle radius (pixels) and multiplier for ROI creation
if(density=="96") {
	ncols = 12;
	nrows = 8;
	r = 240;
	xmult = 51.9;
	ymult = 53.4;
} else if(density=="384") {
	ncols = 24;
	nrows = 16;
	r = 120;
	xmult = 51.9;
	ymult = 53.4;
} else if(density=="1536") {
	ncols = 48;
	nrows = 32;
	r = 60;
	xmult = 51.9;
	ymult = 53.4;
} else if(density=="6144") {
	ncols = 96;
	nrows = 64;
	r = 30;
	xmult = 51.9;
	ymult = 53.4;
}

// Prompt user to crop plate if multiple plates are present
waitForUser("Draw box around entire plate\nthen click ok");

// Prompt user to rotate plate, then save a publication resolution PNG
run("Duplicate...", "title=RGB_window");
run("Rotate... ");
saveAs("PNG", workingDir+treatmentname+"-fullPlate.png");
rename("RGB_window");

// Prompt user to crop colonies manually
waitForUser("Draw box around just the colonies\n then click ok");
run("Crop");
roiManager("Show None");
selectWindow("RGB_window");

// Duplicate, convert to 8-bit greyscale, remove any burned in dimensions
run("Duplicate...", " ");
run("8-bit");
run("Calibrate...", "function=[Uncalibrated OD] unit=[Gray Value] text1= text2=");

// Background subtract and save a 'colonies-only' file
run("Subtract Background...", "rolling=50 light");
saveAs("PNG", workingDir+treatmentname+"-biomass.png");
rename("RGB_window-1");

// Invert for analysis purposes, and direct to acquire colony density
run("Invert");
run("Set Measurements...", "integrated redirect=None decimal=6");
run("Select None");

// Intiate the 'grid' system of analysis, where the user can define the ROIs.  Checking 'Okay?' will advance pipeline,
// leaving it unchecked will replot the grid with the changes made by the user
okay = false;
xoffset = 27;
yoffset = 29;
do {	
	roiManager("Show All without labels");
	Dialog.create("Define grid");
		Dialog.addNumber("xmult: ",xmult);
		Dialog.addNumber("ymult: ",ymult);
		Dialog.addNumber("offsetx: ",xoffset);
		Dialog.addNumber("offsety: ",yoffset);
		Dialog.addCheckbox("Okay? ",false)
	Dialog.show();
	roiManager("reset");
	xmult = Dialog.getNumber();
	ymult = Dialog.getNumber();
	xoffset = Dialog.getNumber();
	yoffset = Dialog.getNumber();
	okay = Dialog.getCheckbox();

	for(y=1;y<=32;y++) {
		for(x=1;x<=48;x++) {
			makeOval((x*xmult)-xoffset,(y*ymult)-yoffset,r,r);
			roiManager("Add");
		}
	}
} while(okay==false);

// White light biomass estimations
roiManager("Measure");
biomass = newArray();
for(i=0;i<1536;i++) {
	biomass[i] = getResult("RawIntDen",i);
}
run("Clear Results");
close("RGB_window-1");

// Now get the congo red values
selectWindow("RGB_window");
run("Subtract Background...", "rolling=50 light separate");
run("Colour Deconvolution", "vectors=[User values] hide [r1]=59 [g1]=149 [b1]=89 [r2]=78 [g2]=91 [b2]=90 [r3]=132 [g3]=147 [b3]=84");
close("RGB_window-(Colour_2)");
close("RGB_window-(Colour_3)");
selectWindow("RGB_window-(Colour_1)");
setMinAndMax(65, 182);
run("Apply LUT");
saveAs("PNG", workingDir+treatmentname+"-congored.png");
rename("RGB_window");
run("8-bit");
run("Invert");

// Congo red estimations
roiManager("Measure");
congored = newArray();
enrichment = newArray();
for(i=0;i<1536;i++) {
	congored[i] = getResult("RawIntDen",i);
	enrichment[i] = congored[i]/biomass[i];
}

// Make custom results table
f = "[Congo Red Deconvolution]";
run("New... ", "name="+f+" type=Table"); 
print(f,"\\Headings:Well\tBiomass\tCongoRed\tEnrichmentFactor"); 
counter = 0;
rows = newArray("0A","0B","0C","0D","0E","0F","0G","0H","0I","0J","0K","0L","0M","0N","0O","0P","0Q","0R","0S","0T","0U","0V","0W","0X","0Y","0Z","1A","1B","1C","1D","1E","1F");
for(y=1;y<=32;y++) {
	for(x=1;x<=48;x++) {
		if (x < 10) labelname=rows[y-1]+"0"+x;
		else labelname=rows[y-1]+x;
		print(f,labelname+"\t"+biomass[counter]+"\t"+congored[counter]+"\t"+enrichment[counter]);
		counter = counter + 1;
	}
}

// Save everything and close
saveAs("Text", workingDir+treatmentname+"-results.csv");
run("Close All");
roiManager("reset");
run("Clear Results");
