# Supplementary material for: Central metabolism is a key player in E. coli biofilm stimulation by sub-MIC antibiotics
Source: PLoS Genet. 2023 Nov 2;19(11):e1011013. doi: 10.1371/journal.pgen.1011013 (PMC10645362; doi:10.1371/journal.pgen.1011013)
Supplement: S2 Dataset — (XLSX) [file pgen.1011013.s011.xlsx]

## Sheet: Sheet1
Growth
		1	2	3
	A	0.0427	0.0436	0.0412
	B	0.1438	0.1648	0.1639
	C	0.3174	0.3282	0.3305
	D	0.3666	0.4026	0.4064
	E	0.4322	0.3888	0.3917
	F	0.3364	0.3869	0.3892
	G	0.3032	0.311	0.3497
	H	0.0449	0.0422	0.0419
	DMSO	0.3213	DMSO-Ster	0.27845
	Sterility	0.04285
Growth % of Control		-0.0538696	0.269348	-0.592566
		36.2543	43.796	43.4728
		98.5994	102.478	103.304
		116.269	129.197	130.562
		139.828	124.241	125.283
		105.423	123.559	124.385
		93.4997	96.301	110.199
		1	2	3
Biofilm	A	0.0491	0.0481	0.0498
	B	0.0789	0.076	0.0651
	C	0.2708	0.3113	0.3122
	D	0.4268	0.3288	0.3057
	E	0.158	0.1934	0.1809
	F	0.0837	0.1	0.1004
	G	0.0822	0.0996	0.097
	H	0.0471	0.0469	0.0476
	DMSO	0.0929333	DMSO-Ster	0.0451083
	Sterility	0.047825
Biofilm % of Control		2.82653	0.609643	4.37835
		68.8897	62.4607	38.2967
		494.31	584.094	586.089
		840.144	622.889	571.679
		244.245	322.723	295.012
		79.5308	115.666	116.553
		76.2054	114.779	109.015
