# Supplementary material for: Central metabolism is a key player in E. coli biofilm stimulation by sub-MIC antibiotics
Source: PLoS Genet. 2023 Nov 2;19(11):e1011013. doi: 10.1371/journal.pgen.1011013 (PMC10645362; doi:10.1371/journal.pgen.1011013)
Supplement: S3 Dataset — (XLSX) [file pgen.1011013.s012.xlsx]

## Sheet: Sheet1
Growth													Growth											Growth
		WT			AcnA			Icd						Lpp			LpdA			AcnB						AceE			NuoE			YdcU
		1	2	3	4	5	6	7	8	9				1	2	3	4	5	6	7	8	9				1	2	3	4	5	6	7	8	9
	A	0.0452	0.043	0.046	0.0846	0.0651	0.0447	0.049	0.0454	0.047			A	0.0439	0.0438	0.0412	0.0502	0.0504	0.0572	0.0495	0.1766	0.1931			A	0.0539	0.0445	0.0452	0.0455	0.0507	0.0445	0.3923	0.0466	0.0492
	B	0.0467	0.1734	0.0447	0.1412	0.1388	0.1615	0.0693	0.2304	0.0561			B	0.0433	0.0434	0.0434	0.1881	0.0627	0.1464	0.229	0.2242	0.2574			B	0.1654	0.2243	0.1506	0.1523	0.1744	0.1886	0.1695	0.1558	0.1655
	C	0.108	0.4217	0.361	0.2719	0.3175	0.2972	0.2626	0.3216	0.2372			C	0.1348	0.0709	0.0973	0.2828	0.3693	0.3123	0.3094	0.2889	0.2748			C	0.2849	0.2953	0.2732	0.2967	0.3034	0.3118	0.3122	0.308	0.3026
	D	0.3861	0.4135	0.3754	0.4457	0.4658	0.4558	0.4704	0.4976	0.4815			D	0.3828	0.3752	0.3606	0.5369	0.5493	0.5095	0.3578	0.3568	0.367			D	0.4341	0.4821	0.4908	0.4807	0.4689	0.4646	0.4327	0.4206	0.3895
	E	0.5532	0.5963	0.5682	0.5595	0.5642	0.609	0.5651	0.5831	0.5501			E	0.4509	0.4771	0.4576	0.4835	0.5374	0.4908	0.3335	0.3574	0.3862			E	0.413	0.4016	0.413	0.4396	0.4082	0.4576	0.4222	0.4141	0.3537
	F	0.5432	0.6183	0.5506	0.5127	0.555	0.5099	0.5233	0.5437	0.551			F	0.5319	0.5367	0.569	0.529	0.5513	0.5481	0.403	0.4496	0.4476			F	0.3918	0.4145	0.4373	0.4291	0.4233	0.3978	0.4434	0.4467	0.4143
	G	0.5626	0.5759	0.6062	0.5476	0.5477	0.5352	0.5439	0.5388	0.5313			G	0.469	0.5096	0.5089	0.5352	0.5658	0.5545	0.4318	0.4324	0.4529			G	0.3987	0.4211	0.4407	0.3915	0.3522	0.3598	0.4314	0.4864	0.3916
	H	0.0427	0.0402	0.0404	0.0423	0.0403	0.0404	0.0402	0.0403	0.0442			H	0.0411	0.0409	0.041	0.0405	0.0426	0.041	0.0425	0.0413	0.0417			H	0.0411	0.0389	0.0396	0.0417	0.0396	0.04	0.0396	0.0397	0.0409
	DMSO	0.581567	DMSO-Ster	0.540192	0.5435	DMSO-Ster	0.502125	0.538	DMSO-Ster	0.496625			DMSO	0.495833	DMSO-Ster	0.454433	0.551833	DMSO-Ster	0.510433	0.439033	DMSO-Ster	0.397633			DMSO	0.420167	DMSO-Ster	0.378792	0.367833	DMSO-Ster	0.326458	0.436467	DMSO-Ster	0.395092
	Sterility	0.041375											Sterility	0.0414											Sterility	0.0401222
Growth % of Control		0.708082	0.300819	0.856178	8.60841	4.72492	0.662186	1.53536	0.810471	1.13265		Growth % of Control		0.550136	0.52813	-0.0440109	1.72403	1.76321	3.09541	2.03705	34.0012	38.1507		Growth % of Control		2.31862	0.578498	0.708082	0.821509	1.85711	0.622355	70.662	1.0521	1.57564
		0.985761	24.4404	0.615522	19.8805	19.4025	23.9233	5.62295	38.0619	2.96501				0.418103	0.440109	0.440109	28.7403	4.17292	20.5708	47.1791	45.972	54.3214				22.9594	33.863	20.2197	22.0911	26.4924	29.3204	25.7991	23.0405	24.9937
		12.3336	70.4056	59.1688	45.9099	54.9913	50.9485	44.5457	56.4259	39.4312				20.5531	6.4916	12.301	47.2931	64.2395	53.0726	67.3988	62.2433	58.6973				45.0812	47.0065	42.9153	50.8489	52.1832	53.8561	54.5331	53.6874	52.6001
		63.8153	68.8876	61.8345	80.5228	84.5258	82.5342	86.3881	91.8651	88.6232				75.1265	73.4541	70.2413	97.0744	99.5037	91.7064	79.5708	79.3193	81.8845				72.701	81.5868	83.1973	87.4932	85.1431	84.2868	78.7969	76.3604	70.0982
		94.7488	102.727	97.5256	103.186	104.122	113.045	105.457	109.081	102.436				90.1122	95.8776	91.5866	86.6127	97.1723	88.0428	73.4596	79.4702	86.7131				68.795	66.6847	68.795	79.3079	73.0545	82.8927	76.6826	75.0516	62.8895
		92.8976	106.8	94.2675	93.8661	102.29	93.3084	97.04	101.148	102.618				107.937	108.993	116.101	95.5267	99.8955	99.2686	90.9381	102.657	102.154				64.8705	69.0727	73.2934	77.2168	76.0617	70.9833	80.9514	81.6159	75.0919
		96.4889	98.951	104.56	100.817	100.836	98.347	101.188	100.161	98.6509				94.0952	103.029	102.875	96.7413	102.736	100.522	98.1809	98.3318	103.487				66.1478	70.2945	73.9228	69.7287	61.9019	63.4155	78.5351	89.6099	70.521
		1	2	3	4	5	6	7	8	9				1	2	3	4	5	6	7	8	9				1	2	3	4	5	6	7	8	9
Biofilm	A	0.0509	0.0556	0.0591	0.132	0.1017	0.0781	0.164	0.0845	0.0533		Biofilm	A	0.0602	0.0985	0.0494	0.0612	0.0511	0.1762	0.0495	0.1237	0.2477		Biofilm	A	0.1741	0.0915	0.0547	0.0538	0.0574	0.0614	0.4487	0.0771	0.0676
	B	0.0641	0.4039	0.0551	0.2076	0.4636	0.3792	0.2492	0.6213	0.1349			B	0.059	0.0503	0.0506	0.5314	0.204	0.5162	0.3287	0.3298	0.4088			B	0.5496	0.5342	0.5513	0.2723	0.314	0.3067	0.3228	0.3496	0.317
	C	0.4154	0.2991	0.3932	0.279	0.3343	0.3233	0.4816	0.5176	0.5127			C	0.8742	0.4029	0.6712	0.4601	0.4241	0.4833	0.3546	0.3388	0.3916			C	0.5006	0.5364	0.4993	0.1242	0.1488	0.1085	0.4703	0.4578	0.415
	D	0.1918	0.1829	0.206	0.1722	0.1806	0.184	0.1829	0.186	0.175			D	0.463	0.4614	0.4276	0.1743	0.1596	0.197	0.1805	0.1805	0.1838			D	0.1791	0.1571	0.1745	0.1454	0.1458	0.1413	0.1665	0.1565	0.1455
	E	0.0956	0.1095	0.1192	0.1099	0.1279	0.1501	0.1314	0.1391	0.1194			E	0.2938	0.2781	0.2482	0.1305	0.128	0.1203	0.1362	0.1367	0.1386			E	0.1308	0.1283	0.1302	0.139	0.1577	0.1558	0.1458	0.1459	0.1429
	F	0.0806	0.0876	0.096	0.1525	0.1482	0.1974	0.1319	0.1283	0.1243			F	0.2224	0.2462	0.2209	0.1298	0.132	0.132	0.1227	0.1295	0.1171			F	0.1237	0.1355	0.141	0.1231	0.1378	0.1359	0.1468	0.1596	0.1516
	G	0.0721	0.0861	0.0891	0.2164	0.2282	0.2469	0.1548	0.1444	0.1485			G	0.2496	0.2329	0.2299	0.1618	0.1894	0.1517	0.1332	0.1437	0.1363			G	0.1315	0.1296	0.1329	0.1246	0.1315	0.1361	0.1581	0.1801	0.217
	H	0.0471	0.0463	0.046	0.0497	0.0467	0.0485	0.0513	0.0487	0.052			H	0.0484	0.0479	0.0479	0.0479	0.0473	0.0479	0.0495	0.0501	0.0482			H	0.0495	0.0484	0.0483	0.0505	0.0484	0.0481	0.0488	0.0482	0.0486
	DMSO	0.0824333	DMSO-Ster	0.0337333	0.2305	DMSO-Ster	0.1818	0.149233	DMSO-Ster	0.100533			DMSO	0.237467	DMSO-Ster	0.189122	0.167633	DMSO-Ster	0.119289	0.137733	DMSO-Ster	0.0893889			DMSO	0.131333	DMSO-Ster	0.0826333	0.130733	DMSO-Ster	0.0820333	0.185067	DMSO-Ster	0.136367
	Sterility	0.0487											Sterility	0.0483444											Sterility	0.0487556
Biofilm % of Control		6.52174	20.4545	30.83	45.8196	29.1529	16.1716	114.688	35.6101	4.5756		Biofilm % of Control		6.26873	26.5202	0.558134	10.7768	2.30999	107.181	1.29273	84.3008	223.021		Biofilm % of Control		371.739	126.877	17.7866	2.80528	4.78548	6.9857	397.878	28.2493	18.7997
		45.6522	1052.96	18.9723	87.4037	228.218	181.793	199.436	569.562	85.7427				5.63422	1.03402	1.19264	404.946	130.486	392.204	313.636	314.866	403.244				1484.88	1439.23	1489.92	122.992	145.93	141.914	272.646	299.304	266.877
		1087.06	742.292	1021.25	126.678	157.096	151.045	430.603	466.412	461.538				436.678	187.474	329.34	345.175	314.996	364.624	342.61	324.935	384.002				1339.62	1445.75	1335.77	41.5292	55.0605	32.8933	419.363	406.93	364.357
		424.209	397.826	466.304	67.9318	72.5523	74.4224	133.488	136.572	125.63				219.253	218.407	200.535	105.589	93.2656	124.618	147.843	147.843	151.535				386.561	321.344	372.925	53.1903	53.4103	50.9351	117.175	107.228	96.2865
		139.032	180.237	208.992	33.6634	43.5644	55.7756	82.2613	89.9204	70.3249				129.787	121.485	105.675	68.8711	66.7753	60.3204	98.2846	98.844	100.97				243.379	235.968	241.601	49.67	59.956	58.9109	96.5849	96.6844	93.7003
		94.5652	115.316	140.217	57.0957	54.7305	81.7932	82.7586	79.1777	75.1989				92.0334	104.618	91.2402	68.2843	70.1285	70.1285	83.1821	90.7893	76.9173				222.332	257.312	273.617	40.9241	49.0099	47.9648	97.5796	110.312	102.354
		69.3676	110.87	119.763	92.2442	98.7349	109.021	105.537	95.1923	99.2706				106.416	97.5853	95.9991	95.1099	118.247	86.6431	94.9285	106.675	98.3965				245.455	239.822	249.605	41.7492	45.5446	48.0748	108.82	130.703	167.407
