# Supplementary material for: Central metabolism is a key player in E. coli biofilm stimulation by sub-MIC antibiotics
Source: PLoS Genet. 2023 Nov 2;19(11):e1011013. doi: 10.1371/journal.pgen.1011013 (PMC10645362; doi:10.1371/journal.pgen.1011013)
Supplement: S4 Dataset — (XLSX) [file pgen.1011013.s013.xlsx]

## Sheet: Sheet1
Growth															Growth												Growth
		WT			Icd			LpdA			NuoE						AcnA			AcnB			AceE						Lpp			YdcU
		1	2	3	4	5	6	7	8	9	10	11	12				1	2	3	4	5	6	7	8	9				1	2	3	4	5	6
	A	0.0439	0.0416	0.0427	0.0426	0.1077	0.0427	0.0425	0.0415	0.0442	0.0421	0.0435	0.0423			A	0.0427	0.1017	0.043	0.0414	0.0844	0.1152	0.043	0.0419	0.042			A	0.0435	0.042	0.0444	0.0429	0.0449	0.0457
	B	0.2227	0.1944	0.1774	0.2034	0.1988	0.189	0.1522	0.1625	0.1681	0.314	0.3211	0.3226			B	0.4515	0.4773	0.4768	0.279	0.3075	0.3158	0.165	0.1669	0.1454			B	0.2587	0.2387	0.2959	0.1351	0.1219	0.1226
	C	0.3629	0.296	0.3737	0.2803	0.2945	0.3008	0.2442	0.2832	0.2887	0.2748	0.2833	0.3046			C	0.4109	0.4221	0.4188	0.3051	0.3306	0.346	0.3281	0.3208	0.3216			C	0.3668	0.3804	0.4065	0.3362	0.3534	0.3534
	D	0.4967	0.387	0.4707	0.4079	0.4099	0.4055	0.5306	0.5458	0.5602	0.4601	0.4797	0.5826			D	0.4392	0.4271	0.4674	0.3914	0.4224	0.4286	0.5574	0.5334	0.5384			D	0.4985	0.4865	0.5085	0.5853	0.5771	0.5541
	E	0.5096	0.562	0.5082	0.4605	0.4625	0.4472	0.5496	0.5939	0.5956	0.5252	0.5133	0.6022			E	0.5351	0.534	0.5281	0.4809	0.4357	0.403	0.5389	0.5148	0.494			E	0.5088	0.5001	0.4977	0.6314	0.5961	0.5906
	F	0.5604	0.5965	0.4816	0.4599	0.4736	0.4466	0.6029	0.6204	0.6381	0.5686	0.5336	0.5205			F	0.5212	0.5028	0.5093	0.3819	0.3506	0.3512	0.4041	0.4192	0.4211			F	0.4868	0.4817	0.5031	0.5278	0.5684	0.5807
	G	0.4413	0.5359	0.489	0.4052	0.4961	0.5079	0.5491	0.521	0.5086	0.4916	0.4611	0.4966			G	0.5092	0.5242	0.4862	0.3497	0.3804	0.3248	0.3877	0.3949	0.3963			G	0.4512	0.4819	0.4897	0.5037	0.511	0.4936
	H	0.0414	0.0393	0.04	0.0419	0.0398	0.0399	0.0419	0.0448	0.0478	0.046	0.0435	0.043			H	0.0413	0.042	0.0432	0.0439	0.0423	0.0435	0.0427	0.0417	0.0417			H	0.0414	0.0414	0.042	0.0418	0.042	0.0435
	DMSO	0.488733	DMSO-Ster	0.446292	0.469733	DMSO-Ster	0.427292	0.526233	DMSO-Ster	0.483792	0.4831	DMSO-Ster	0.440658			DMSO	0.506533	DMSO-Ster	0.464092	0.351633	DMSO-Ster	0.309192	0.392967	DMSO-Ster	0.350525			DMSO	0.474267	DMSO-Ster	0.431825	0.502767	DMSO-Ster	0.460325
	Sterility	0.0424417														Sterility	0.0421583											Sterility	0.0440667
Growth % of Control		0.326767	-0.188591	0.0578844	0.0370551	15.2725	0.0604583	0.0120575	-0.194643	0.363448	-0.0775355	0.240171	-0.0321489		Growth % of Control		0.0578844	13.2779	0.125105	-0.243784	9.8196	17.0278	0.115408	-0.111963	-0.0912927		Growth % of Control		0.237139	-0.0989637	0.438801	0.107265	0.575329	0.762555
		40.3903	34.0491	30.2399	37.6694	36.5929	34.2994	22.6871	24.8161	25.9736	61.6256	63.2368	63.5772				91.6572	97.4381	97.3261	55.3623	62.0322	63.9746	25.3329	25.7256	21.2815				48.4567	43.9754	56.7921	21.685	18.5958	18.7596
		71.8047	56.8145	74.2246	55.6665	58.9898	60.4642	41.7036	49.7649	50.9017	52.7298	54.6587	59.4924				82.56	85.0696	84.3301	61.4705	67.4383	71.0424	59.0457	57.5368	57.7022				72.6786	75.7259	81.5741	68.7489	72.7743	72.7743
		101.785	77.2047	95.9593	85.529	85.9971	84.9673	100.903	104.044	107.021	94.7805	99.2284	122.58				88.9011	86.1899	95.2199	81.6675	88.9225	90.3735	106.442	101.481	102.515				102.188	99.4996	104.429	127.046	125.127	119.745
		104.676	116.417	104.362	97.8391	98.3072	94.7265	104.83	113.987	114.338	109.554	106.853	127.028				110.389	110.143	108.821	102.613	92.0351	84.3823	102.618	97.6367	93.3374				104.496	102.547	102.009	137.835	129.574	128.287
		116.058	124.147	98.4016	97.6987	100.905	94.5861	115.847	119.464	123.123	119.403	111.46	108.487				107.275	103.152	104.608	79.4442	72.119	72.2594	74.755	77.8762	78.2689				99.5668	98.4241	103.219	113.589	123.091	125.97
		89.3717	110.569	100.06	84.8971	106.171	108.932	104.727	98.9183	96.3552	101.929	95.0075	103.064				104.586	107.947	99.4324	71.9083	79.0931	66.0809	71.3651	72.8533	73.1427				91.59	98.4689	100.217	107.949	109.658	105.586
		1	2	3	4	5	6	7	8	9	10	11	12				1	2	3	4	5	6	7	8	9				1	2	3	4	5	6
Biofilm	A	0.0554	0.0534	0.0554	0.058	0.5846	0.0555	0.056	0.0541	0.0574	0.0567	0.0559	0.0562		Biofilm	A	0.0571	0.3136	0.0579	0.0558	0.0644	0.2151	0.0578	0.0549	0.0571		Biofilm	A	0.054	0.0554	0.0588	0.0569	0.0557	0.0546
	B	0.2616	0.1316	0.11	0.3402	0.3029	0.3663	0.1581	0.2596	0.2157	0.2467	0.2327	0.2375			B	0.4341	0.4573	0.4668	0.4409	0.4422	0.4365	0.4508	0.2065	0.3338			B	0.3367	0.3182	0.3491	0.1773	0.1485	0.1712
	C	0.4974	0.433	0.4222	0.3714	0.4069	0.4355	0.3058	0.3763	0.3615	0.2288	0.2172	0.1693			C	0.465	0.5012	0.4704	0.3577	0.3613	0.3636	0.3222	0.3252	0.3016			C	0.5911	0.5445	0.4655	0.3276	0.3626	0.3671
	D	0.3723	0.3128	0.3418	0.3215	0.3391	0.3518	0.4247	0.4197	0.3703	0.208	0.2009	0.1598			D	0.339	0.3666	0.3075	0.2606	0.2523	0.2267	0.2722	0.2607	0.2758			D	0.3548	0.3456	0.3399	0.2751	0.2755	0.2575
	E	0.1329	0.1523	0.1647	0.1685	0.2239	0.2283	0.3729	0.3685	0.3237	0.2044	0.1928	0.1729			E	0.3028	0.3166	0.3195	0.2001	0.176	0.166	0.2151	0.1959	0.2157			E	0.3004	0.2859	0.2858	0.2237	0.2323	0.2205
	F	0.1019	0.1124	0.1159	0.1378	0.1507	0.1776	0.301	0.2557	0.2656	0.1971	0.1717	0.1419			F	0.2415	0.2437	0.2294	0.1567	0.1604	0.1662	0.1859	0.2018	0.1864			F	0.2906	0.2858	0.2744	0.1874	0.1945	0.1858
	G	0.1007	0.0957	0.0917	0.1032	0.1291	0.1243	0.2002	0.1995	0.1925	0.1475	0.1435	0.1418			G	0.169	0.2257	0.1885	0.1505	0.1539	0.1529	0.1867	0.1894	0.1868			G	0.2959	0.2708	0.2754	0.1638	0.1846	0.1721
	H	0.053	0.0522	0.0527	0.053	0.0518	0.0523	0.0521	0.0527	0.0526	0.0518	0.0517	0.0542			H	0.0532	0.0529	0.0537	0.0548	0.0523	0.0528	0.0543	0.0529	0.0531			H	0.0531	0.0518	0.052	0.0527	0.0517	0.0522
	DMSO	0.0960333	DMSO-Ster	0.043525	0.118867	DMSO-Ster	0.0663583	0.1974	DMSO-Ster	0.144892	0.144267	DMSO-Ster	0.0917583			DMSO	0.1944	DMSO-Ster	0.141892	0.152433	DMSO-Ster	0.099925	0.187633	DMSO-Ster	0.135125			DMSO	0.2807	DMSO-Ster	0.228192	0.1735	DMSO-Ster	0.120992
	Sterility	0.0525083														Sterility	0.05315											Sterility	0.05205
Biofilm % of Control		6.64369	2.04863	6.64369	8.27578	801.846	4.50835	2.40985	1.09852	3.37609	4.56816	3.6963	4.02325		Biofilm % of Control		10.5495	599.866	12.3875	4.96044	17.9204	245.021	3.65215	1.65066	3.16903		Biofilm % of Control		3.42715	6.64369	14.4553	6.61811	4.80975	3.15208
		480.394	181.715	132.089	433.543	377.333	472.875	72.8763	142.929	112.63	211.634	196.376	201.607				876.718	930.021	951.848	585.294	587.254	578.664	274.889	106.281	194.139				652.939	610.435	681.428	188.057	144.657	178.865
		1022.15	874.191	849.378	480.56	534.058	577.157	174.815	223.472	213.257	192.126	179.484	127.282				947.712	1030.88	960.119	459.915	465.34	468.806	186.133	188.204	171.916				1237.43	1130.37	948.861	414.555	467.299	474.08
		734.731	598.028	664.656	405.362	431.885	451.023	256.876	253.425	219.331	169.458	161.72	116.929				658.223	721.635	585.851	313.588	301.08	262.502	151.625	143.688	154.109				694.524	673.387	660.291	335.439	336.042	308.916
		184.702	229.274	257.764	174.796	258.282	264.913	221.125	218.088	187.169	165.534	152.893	131.205				575.053	606.759	613.421	222.416	186.098	171.029	112.216	98.9647	112.63				569.539	536.224	535.995	257.981	270.941	253.158
		113.479	137.603	145.644	128.532	147.972	188.509	171.502	140.237	147.07	157.579	129.897	97.4208				434.214	439.269	406.414	157.014	162.589	171.33	92.063	103.037	92.4081				547.023	535.995	509.803	203.278	213.977	200.867
		110.722	99.2342	90.044	76.3908	115.421	108.188	101.932	101.449	96.6182	103.524	99.1645	97.3118				267.643	397.913	312.445	147.67	152.794	151.287	92.6152	94.4786	92.6842				559.2	501.532	512.1	167.713	199.058	180.221
