# Supplementary material for: Central metabolism is a key player in E. coli biofilm stimulation by sub-MIC antibiotics
Source: PLoS Genet. 2023 Nov 2;19(11):e1011013. doi: 10.1371/journal.pgen.1011013 (PMC10645362; doi:10.1371/journal.pgen.1011013)
Supplement: S5 Dataset — (XLSX) [file pgen.1011013.s014.xlsx]

## Sheet: Sheet1
Growth															Growth
		WT			NlpE			ArcA			ArcB						CpxA			CpxR			CpxP
		1	2	3	4	5	6	7	8	9	10	11	12				1	2	3	4	5	6	7	8	9
	A	0.0424	0.0433	0.0473	0.1229	0.044	0.0421	0.0421	0.0428	0.0431	0.0442	0.0422	0.0437			A	0.1543	0.1586	0.161	0.0428	0.0422	0.0455	0.0436	0.0431	0.0427
	B	0.3524	0.3256	0.3333	0.536	0.5428	0.5441	0.2187	0.2268	0.2327	0.1255	0.2617	0.1273			B	0.4975	0.5233	0.5446	0.461	0.4495	0.4628	0.4017	0.4065	0.3778
	C	0.4602	0.4428	0.4784	0.5669	0.572	0.5581	0.228	0.2168	0.2051	0.1922	0.1951	0.1691			C	0.5562	0.5824	0.642	0.3782	0.3851	0.3892	0.4948	0.5242	0.4933
	D	0.5805	0.5934	0.6352	0.6547	0.6206	0.6245	0.4646	0.478	0.4932	0.4826	0.4914	0.4456			D	0.6127	0.6555	0.6288	0.509	0.5131	0.467	0.5489	0.578	0.5271
	E	0.6355	0.6459	0.6522	0.6243	0.6771	0.6577	0.5503	0.5604	0.5662	0.5841	0.5825	0.5436			E	0.5522	0.6232	0.6022	0.4943	0.5297	0.5071	0.5839	0.5902	0.5268
	F	0.5952	0.634	0.6465	0.6351	0.646	0.6634	0.6395	0.6511	0.5858	0.5635	0.5414	0.5192			F	0.6056	0.5759	0.573	0.5389	0.5176	0.4806	0.5454	0.5931	0.5289
	G	0.5547	0.6208	0.6141	0.6582	0.6548	0.6641	0.6508	0.6576	0.6218	0.5697	0.5629	0.521			G	0.5144	0.5655	0.6124	0.4619	0.5009	0.4563	0.5612	0.5811	0.5522
	H	0.0426	0.0415	0.0418	0.0428	0.0425	0.0428	0.0446	0.0421	0.0426	0.0444	0.0421	0.0434			H	0.0398	0.0405	0.0408	0.0405	0.0399	0.0418	0.0412	0.0416	0.0438
	DMSO	0.596533	DMSO-Ster	0.55377	0.659033	DMSO-Ster	0.61627	0.6434	DMSO-Ster	0.600636	0.5512	DMSO-Ster	0.508436			DMSO	0.5641	DMSO-Ster	0.521336	0.473033	DMSO-Ster	0.43027	0.564833	DMSO-Ster	0.52207
	Sterility	0.0427636														Sterility	0.0412818
Growth % of Control		-0.0656656	0.0968568	0.819179	13.0035	0.200621	-0.107686	-0.110489	0.00605418	0.0560012	0.282506	-0.110857	0.184165		Growth % of Control		20.1413	20.9178	21.3512	0.0059006	-0.0914594	0.44402	0.139246	0.0560012	-0.0105948
		55.9143	51.0747	52.4652	80.0358	81.1392	81.3502	29.2917	30.6402	31.6225	16.2727	43.0607	16.6267				82.1165	86.7755	90.6219	67.8658	65.9997	68.1579	59.7593	60.5585	55.7802
		75.3809	72.2388	78.6674	85.0498	85.8774	83.6219	30.84	28.9753	27.0274	29.3914	29.9617	24.848				92.7166	97.4478	108.21	54.4301	55.5498	56.2151	75.2596	80.1544	75.0098
		97.1047	99.4342	106.982	99.2968	93.7636	94.3964	70.2316	72.4625	74.9932	86.5077	88.2384	79.2304				102.919	110.648	105.827	75.6546	76.3199	68.8394	84.2667	89.1115	80.6372
		107.037	108.915	110.052	94.3639	102.932	99.7836	84.4998	86.1813	87.147	106.471	106.156	98.5052				91.9943	104.815	101.023	73.2693	79.0135	75.3463	90.0938	91.1427	80.5873
		99.7592	106.766	109.023	96.1164	97.8851	100.709	99.3507	101.282	90.4102	102.419	98.0725	93.7062				101.637	96.274	95.7503	80.5064	77.0501	71.0462	83.684	91.6255	80.9369
		92.4457	104.382	103.172	99.8648	99.3131	100.822	101.232	102.364	96.4038	103.639	102.301	94.0602				85.1683	94.396	102.865	68.0118	74.3402	67.1031	86.3145	89.6277	84.8161
		1	2	3	4	5	6	7	8	9	10	11	12				1	2	3	4	5	6	7	8	9
Biofilm	A	0.0519	0.0534	0.0519	0.0536	0.0583	0.0534	0.0543	0.0526	0.0529	0.0558	0.0534	0.0528		Biofilm	A	0.0822	0.1389	0.0555	0.0546	0.0547	0.0593	0.0561	0.0543	0.0537
	B	0.2375	0.2783	0.2838	0.2841	0.3019	0.2808	0.0971	0.1256	0.1006	0.3693	0.4375	0.6959			B	0.3244	0.2042	0.3268	0.2631	0.3187	0.292	0.3975	0.4337	0.5351
	C	0.8795	0.9575	0.8649	0.2949	0.3155	0.2811	0.1084	0.1728	0.1205	0.5047	0.4804	0.5419			C	0.1559	0.1948	0.1468	0.3982	0.3872	0.3261	0.2774	0.2884	0.2843
	D	0.1738	0.1656	0.1591	0.2518	0.2465	0.2782	0.4006	0.4196	0.3499	0.3442	0.3337	0.3119			D	0.1215	0.1157	0.1186	0.2244	0.2041	0.1805	0.2396	0.2522	0.2425
	E	0.0993	0.113	0.1356	0.2526	0.2438	0.2328	0.2689	0.2554	0.2378	0.358	0.3709	0.2679			E	0.1075	0.1297	0.1316	0.208	0.1988	0.1695	0.2378	0.2285	0.248
	F	0.0938	0.0917	0.1139	0.2148	0.223	0.2116	0.21	0.2066	0.1718	0.1958	0.1932	0.2104			F	0.1152	0.1382	0.1216	0.2057	0.185	0.1637	0.2158	0.2176	0.2432
	G	0.0915	0.0924	0.0965	0.2068	0.2328	0.2277	0.2325	0.1795	0.1661	0.1951	0.2034	0.2044			G	0.13	0.1284	0.0946	0.2132	0.1714	0.1785	0.251	0.2361	0.1791
	H	0.0493	0.0523	0.0494	0.0491	0.0486	0.0495	0.0504	0.0496	0.0498	0.0508	0.0493	0.0501			H	0.0542	0.0509	0.0514	0.0545	0.0544	0.0534	0.0514	0.053	0.0541
	DMSO	0.0934667	DMSO-Ster	0.0435485	0.222433	DMSO-Ster	0.172515	0.1927	DMSO-Ster	0.142782	0.200967	DMSO-Ster	0.151048			DMSO	0.117667	DMSO-Ster	0.0677485	0.1877	DMSO-Ster	0.137782	0.222067	DMSO-Ster	0.172148
	Sterility	0.0499182														Sterility	0.0524
Biofilm % of Control		4.55083	7.99527	4.55083	2.1342	4.8586	2.01827	3.06889	1.87826	2.08837	3.89399	2.3051	1.90788		Biofilm % of Control		74.1285	204.328	12.8175	2.71386	2.77183	5.43826	4.32956	3.06889	2.64867
		430.742	524.431	537.061	135.746	146.064	133.833	33.0447	53.0052	35.496	211.443	256.594	427.665				630.29	354.276	635.801	123.573	155.802	140.325	243.436	268.789	339.806
		1904.96	2084.07	1871.44	142.006	153.947	134.007	40.9589	86.0627	49.4333	301.083	284.996	325.711				243.365	332.691	222.469	201.885	195.509	160.091	159.321	167.025	164.154
		284.469	265.639	250.713	117.023	113.95	132.326	245.607	258.914	210.098	194.826	187.875	173.442				164.373	151.054	157.713	101.14	89.3729	75.693	132.847	141.672	134.878
		113.395	144.854	196.75	117.486	112.385	106.009	153.368	143.913	131.587	203.962	212.503	144.312				132.225	183.202	187.565	91.6336	86.3007	69.3167	131.587	125.073	138.73
		100.765	95.9432	146.921	95.5753	100.328	93.7204	112.116	109.735	85.3623	96.5795	94.8582	106.245				149.906	202.721	164.602	90.3004	78.3014	65.9547	116.179	117.439	135.369
		95.484	97.5506	106.965	90.938	106.009	103.053	127.875	90.7551	81.3702	96.116	101.611	102.273				183.891	180.217	102.602	94.6478	70.4181	74.5336	140.832	130.396	90.475
Note that these replicates were performed on the same day and therefore share the WT control
