# Supplementary material for: Central metabolism is a key player in E. coli biofilm stimulation by sub-MIC antibiotics
Source: PLoS Genet. 2023 Nov 2;19(11):e1011013. doi: 10.1371/journal.pgen.1011013 (PMC10645362; doi:10.1371/journal.pgen.1011013)
Supplement: S7 Dataset — (XLSX) [file pgen.1011013.s016.xlsx]

## Sheet: Sheet1
Gentamicin			Cefixime			Tetracycline
Distance (mm)	Pixel Intensity		Distance (mm)	Pixel Intensity		Distance (mm)	Pixel Intensity
0	248		0	248		0	251
0.0854	246.236		0.0852	250		0.0852	251.86
0.1708	244.337		0.1704	250		0.1704	252.72
0.2563	245.202		0.2557	250.95		0.2557	252.238
0.3417	247		0.3409	252		0.3409	251.505
0.4271	247.989		0.4261	253		0.4261	251.965
0.5125	250.393		0.5113	251.9		0.5113	252.935
0.598	253.764		0.5965	253.767		0.5965	253.089
0.6834	253.921		0.6817	255		0.6817	253
0.7688	251.786		0.767	255		0.767	252.242
0.8542	252.989		0.8522	255		0.8522	252.29
0.9397	253.888		0.9374	255		0.9374	253.813
1.0251	255		1.0226	255		1.0226	254
1.1105	255		1.1078	255		1.1078	254
1.1959	251.472		1.193	254.233		1.193	254
1.2814	250.494		1.2783	253.25		1.2783	254
1.3668	252.843		1.3635	253.267		1.3635	254
1.4522	249.135		1.4487	255		1.4487	254
1.5376	251.573		1.5339	255		1.5339	254.806
1.6231	255		1.6191	254		1.6191	254.564
1.7085	255		1.7043	254		1.7043	254.125
1.7939	252.416		1.7896	254		1.7896	253.226
1.8793	255		1.8748	253.633		1.8748	253
1.9648	255		1.96	253.617		1.96	253
2.0502	254.191		2.0452	253.6		2.0452	253.67
2.1356	253.315		2.1304	254		2.1304	253.774
2.221	250.618		2.2156	255		2.2156	253.645
2.3064	250.18		2.3009	254		2.3009	253.86
2.3919	252.168		2.3861	254		2.3861	254
2.4773	254.977		2.4713	254		2.4713	254.333
2.5627	255		2.5565	254		2.5565	254.829
2.6481	251.18		2.6417	253		2.6417	254.333
2.7336	253		2.7269	254		2.7269	254.129
2.819	255		2.8122	254.55		2.8122	254.092
2.9044	255		2.8974	254		2.8974	254
2.9898	255		2.9826	254		2.9826	254
3.0753	255		3.0678	254		3.0678	253.783
3.1607	254.753		3.153	253		3.153	253.91
3.2461	254.281		3.2382	253.633		3.2382	254
3.3315	254.315		3.3235	254		3.3235	253.419
3.417	250.697		3.4087	253		3.4087	253
3.5024	249.528		3.4939	255		3.4939	253.559
3.5878	251.832		3.5791	254		3.5791	254.23
3.6732	252.899		3.6643	254		3.6643	254.496
3.7587	248.966		3.7495	254.733		3.7495	254.323
3.8441	250.966		3.8348	254		3.8348	254.094
3.9295	252.798		3.92	254		3.92	253.527
4.0149	253.832		4.0052	254		4.0052	253.032
4.1003	252.764		4.0904	254		4.0904	253.194
4.1858	251.045		4.1756	254		4.1756	253.17
4.2712	253.315		4.2608	254		4.2608	253.209
4.3566	255		4.3461	254		4.3461	254.032
4.442	255		4.4313	254.133		4.4313	254.71
4.5275	253.933		4.5165	254		4.5165	254.478
4.6129	255		4.6017	255		4.6017	254
4.6983	251.438		4.6869	255		4.6869	254
4.7837	254.551		4.7721	255		4.7721	254
4.8692	254.214		4.8574	254.05		4.8574	254
4.9546	248.775		4.9426	253.033		4.9426	254
5.04	250.989		5.0278	254.017		5.0278	254
5.1254	253.045		5.113	254		5.113	254.355
5.2109	253.888		5.1982	253		5.1982	254.7
5.2963	250.27		5.2834	253		5.2834	254
5.3817	249.247		5.3687	253.95		5.3687	254
5.4671	252.685		5.4539	252.933		5.4539	254.312
5.5526	253.809		5.5391	253.917		5.5391	254.815
5.638	255		5.6243	253.9		5.6243	254.366
5.7234	255		5.7095	253.883		5.7095	253.72
5.8088	254.708		5.7947	252.867		5.7947	253.269
5.8943	254.674		5.88	252.85		5.88	254.258
5.9797	252.438		5.9652	252.833		5.9652	254.992
6.0651	253.82		6.0504	251.817		6.0504	254.839
6.1505	254.146		6.1356	251.8		6.1356	254.484
6.2359	252.303		6.2208	250.783		6.2208	253.456
6.3214	251.989		6.306	250		6.306	253
6.4068	252.528		6.3913	249		6.3913	253.131
6.4922	245		6.4765	247.733		6.4765	253.954
6.5776	251.191		6.5617	245.283		6.5617	254.377
6.6631	253.742		6.6469	244.3		6.6469	252.312
6.7485	255		6.7321	243.317		6.7321	253.505
6.8339	255		6.8173	243		6.8173	251.817
6.9193	253		6.9026	244.3		6.9026	252.607
7.0048	251.292		6.9878	244		6.9878	252.95
7.0902	248.202		7.073	242		7.073	252.894
7.1756	235.506		7.1582	243		7.1582	254.403
7.261	217.865		7.2434	246		7.2434	252.059
7.3465	212.595		7.3286	245		7.3286	253.172
7.4319	219.258		7.4139	244.55		7.4139	254.211
7.5173	224		7.4991	247		7.4991	253.927
7.6027	232		7.5843	245.483		7.5843	252.559
7.6882	239.966		7.6695	245		7.6695	253.355
7.7736	239.798		7.7547	247		7.7547	252.258
7.859	247.798		7.84	248.467		7.84	252.128
7.9444	252.865		7.9252	249		7.9252	252
8.0299	248.663		8.0104	249		8.0104	252.126
8.1153	253.595		8.0956	249.583		8.0956	252.258
8.2007	254.056		8.1808	250.6		8.1808	252.387
8.2861	252.573		8.266	252		8.266	252.979
8.3715	254.303		8.3513	252		8.3513	253
8.457	250.36		8.4365	251		8.4365	251.853
8.5424	247.854		8.5217	250		8.5217	250.978
8.6278	251.595		8.6069	251		8.6069	252.828
8.7132	253.315		8.6921	251		8.6921	252.388
8.7987	254.472		8.7773	251.717		8.7773	252.062
8.8841	251.506		8.8626	252.733		8.8626	252
8.9695	249.461		8.9478	253.75		8.9478	251.129
9.0549	250.573		9.033	253.767		9.033	251
9.1404	246.214		9.1182	253		9.1182	250.836
9.2258	242.281		9.2034	253.2		9.2034	250.935
9.3112	254.023		9.2886	253.183		9.2886	249.344
9.3966	251.292		9.3739	253		9.3739	250.134
9.4821	248.258		9.4591	253.85		9.4591	250.931
9.5675	248		9.5443	253.867		9.5443	252.232
9.6529	253		9.6295	253		9.6295	252.293
9.7383	255		9.7147	253.1		9.7147	251.097
9.8238	254.753		9.7999	254		9.7999	251.001
9.9092	248.09		9.8852	254		9.8852	251.736
9.9946	245.168		9.9704	254		9.9704	251.903
10.08	249.798		10.0556	254		10.0556	251.373
10.1655	248.023		10.1408	253.017		10.1408	251.82
10.2509	244.955		10.226	254		10.226	252
10.3363	253.685		10.3112	254		10.3112	252
10.4217	255		10.3965	253		10.3965	252
10.5071	251.584		10.4817	253.05		10.4817	252.677
10.5926	254.82		10.5669	254.067		10.5669	253
10.678	253.506		10.6521	255		10.6521	253.442
10.7634	253.764		10.7373	254		10.7373	252.693
10.8488	249.843		10.8225	254		10.8225	253.022
10.9343	249.202		10.9078	255		10.9078	253.818
11.0197	255		10.993	253		10.993	254
11.1051	250.18		11.0782	253.167		11.0782	254
11.1905	239.18		11.1634	254		11.1634	254
11.276	247.303		11.2486	254		11.2486	254.562
11.3614	255		11.3338	254		11.3338	254.839
11.4468	253.067		11.4191	254		11.4191	253.357
11.5322	254.551		11.5043	254		11.5043	253.056
11.6177	253.584		11.5895	253		11.5895	253.989
11.7031	249.382		11.6747	253.283		11.6747	254.679
11.7885	246.697		11.7599	252.6		11.7599	254.9
11.8739	251.056		11.8451	253		11.8451	254.463
11.9594	255		11.9304	253		11.9304	254.032
12.0448	254.247		12.0156	253		12.0156	254.584
12.1302	253.786		12.1008	253		12.1008	254.206
12.2156	255		12.186	253		12.186	253.452
12.301	247.315		12.2712	253		12.2712	253.77
12.3865	242.348		12.3564	255		12.3564	254.441
12.4719	246.393		12.4417	255		12.4417	254.57
12.5573	245.865		12.5269	255		12.5269	254
12.6427	254.977		12.6121	255		12.6121	253.534
12.7282	254.91		12.6973	254		12.6973	252.782
12.8136	251.112		12.7825	254		12.7825	253.347
12.899	251.36		12.8677	254.033		12.8677	254.678
12.9844	251.124		12.953	254.067		12.953	255
13.0699	250		13.0382	253.45		13.0382	254.908
13.1553	249.382		13.1234	253.433		13.1234	254.527
13.2407	248.674		13.2086	253.417		13.2086	254
13.3261	250		13.2938	253.4		13.2938	253.871
13.4116	251.416		13.379	253.767		13.379	253.742
13.497	254.674		13.4643	253.733		13.4643	253.428
13.5824	255		13.5495	253.7		13.5495	253
13.6678	254		13.6347	254.333		13.6347	253.28
13.7533	254.427		13.7199	253		13.7199	253.792
13.8387	253.382		13.8051	252.3		13.8051	253.072
13.9241	253.494		13.8903	252.283		13.8903	253
14.0095	254		13.9756	253.267		13.9756	253.237
14.095	246.315		14.0608	254		14.0608	254.066
14.1804	243.618		14.146	254		14.146	254.329
14.2658	248.966		14.2312	254.217		14.2312	254
14.3512	249.034		14.3164	254.2		14.3164	253.806
14.4366	252.91		14.4016	251.817		14.4016	252.853
14.5221	250.921		14.4869	253		14.4869	252.225
14.6075	248.528		14.5721	251.3		14.5721	253.065
14.6929	252.393		14.6573	252.4		14.6573	253.194
14.7783	252.82		14.7425	253.233		14.7425	253.417
14.8638	251.786		14.8277	253		14.8277	254.058
14.9492	247.595		14.9129	253.833		14.9129	254.344
15.0346	249.135		14.9982	253.867		14.9982	252.633
15.12	252.101		15.0834	254.95		15.0834	252.194
15.2055	252		15.1686	255		15.1686	254.083
			15.2538	254.017		15.2538	254.828
			15.339	253		15.339	253.724
						15.4242	253.073
						15.5095	254.464
						15.5947	253.762
						15.6799	253.258
						15.7651	253.149
						15.8503	255
