# Supplementary material for: Central metabolism is a key player in E. coli biofilm stimulation by sub-MIC antibiotics
Source: PLoS Genet. 2023 Nov 2;19(11):e1011013. doi: 10.1371/journal.pgen.1011013 (PMC10645362; doi:10.1371/journal.pgen.1011013)
Supplement: S8 Dataset — (XLSX) [file pgen.1011013.s017.xlsx]

## Sheet: Sheet1
Time	T° Read 1:600	Untreated			Cefixime			Tetracycline			Tobramycin
18:28:43	37	1.504	1.518	1.525	1.353	1.245	1.411	0.68	1.065	1.142	1.046	0.846	1.022
Time	T° Read 2:580,625	Untreated			Cefixime			Tetracycline			Tobramycin
18:29:08	37	4228	4120	4140	708	740	969	419	1408	1682	946	615	948
Time	T° Read 3:488,530	Untreated			Cefixime			Tetracycline			Tobramycin
18:29:33	37	22121	22014	22224	10624	10996	10949	5134	7108	8043	20525	17518	17569
Normalized		Untreated			Cefixime
		7.86896	8.11098	8.18638	20.3026	18.5	15.9433	8.33203	5.37643	5.46082	22.6947	24.0979	18.9404
