# Supplementary material for: Central metabolism is a key player in E. coli biofilm stimulation by sub-MIC antibiotics
Source: PLoS Genet. 2023 Nov 2;19(11):e1011013. doi: 10.1371/journal.pgen.1011013 (PMC10645362; doi:10.1371/journal.pgen.1011013)
Supplement: S9 Dataset — (XLSX) [file pgen.1011013.s018.xlsx]

## Sheet: Sheet1
Growth
		50:50			1mM KNO3			25mM KNO3			50mM KNO3
		1	2	3	4	5	6	7	8	9	10	11	12
	A	0.0437	0.0437	0.0425	0.0433	0.0436	0.0419	0.0421	0.0419	0.0434	0.0449	0.0434	0.0443
	B	0.373	0.3702	0.3289	0.3514	0.3531	0.34	0.3014	0.27	0.2829	0.2217	0.2189	0.2232
	C	0.3823	0.3838	0.4054	0.3563	0.3819	0.366	0.3934	0.4023	0.4053	0.4166	0.434	0.4289
	D	0.438	0.516	0.4805	0.4351	0.4685	0.4617	0.4496	0.4705	0.4065	0.4311	0.424	0.3693
	E	0.4787	0.463	0.4569	0.44	0.4141	0.4325	0.4189	0.3662	0.3415	0.3756	0.3756	0.3465
	F	0.4781	0.5811	0.431	0.5012	0.414	0.4101	0.4075	0.3712	0.4591	0.3646	0.3666	0.3077
	G	0.4116	0.4457	0.4359	0.4042	0.4459	0.44	0.3541	0.4181	0.359	0.451	0.401	0.3566
	H	0.0417	0.0408	0.0408	0.0406	0.0411	0.0419	0.0427	0.0415	0.0426	0.0441	0.0418	0.0436
	DMSO	0.431067	DMSO-Ster	0.389133	0.430033	DMSO-Ster	0.3881	0.377067	DMSO-Ster	0.335133	0.402867	DMSO-Ster	0.360933
	Sterility	0.0419333
Growth % of Control		0.454	0.454	0.145623	0.352143	0.429443	-0.00858885	0.0497315	-0.00994629	0.437637	0.821943	0.406354	0.655707
		85.078	84.3584	73.7451	79.7389	80.1769	76.8015	77.4219	68.0525	71.9017	49.8061	49.0303	50.2216
		87.4679	87.8533	93.4041	81.0015	87.5977	83.5008	104.874	107.529	108.425	103.805	108.626	107.213
		101.782	121.826	112.703	101.306	109.912	108.159	121.643	127.879	108.783	107.822	105.855	90.7
		112.241	108.206	106.639	102.568	95.8945	100.636	112.483	96.7575	89.3873	92.4455	92.4455	84.3831
		112.087	138.556	99.9829	118.337	95.8688	94.8639	109.081	98.2495	124.478	89.3979	89.952	73.6332
		94.9974	103.76	101.242	93.3436	104.088	102.568	93.147	112.244	94.6091	113.336	99.4828	87.1814
		1	2	3	4	5	6	7	8	9	10	11	12
Biofilm	A	0.0551	0.0544	0.0545	0.0571	0.0561	0.0573	0.0561	0.0599	0.0596	0.0549	0.0562	0.0602
	B	0.7728	0.4887	0.4595	0.4101	0.4092	0.314	0.1003	0.0881	0.0864	0.0741	0.0741	0.0854
	C	0.6294	0.4306	0.5399	0.5379	0.4587	0.4784	0.1599	0.1426	0.1471	0.1415	0.1676	0.1325
	D	0.1259	0.2094	0.2058	0.2436	0.1817	0.1436	0.1403	0.1453	0.1074	0.1214	0.116	0.1018
	E	0.109	0.1604	0.1605	0.1783	0.1373	0.1533	0.1295	0.1227	0.1052	0.1082	0.0976	0.0955
	F	0.0978	0.0873	0.1216	0.1639	0.1704	0.1561	0.1541	0.12	0.1213	0.1051	0.0997	0.0914
	G	0.1012	0.1218	0.1231	0.1451	0.1363	0.1823	0.1562	0.1388	0.1075	0.1168	0.1039	0.0916
	H	0.0564	0.052	0.0519	0.0544	0.0542	0.0511	0.0509	0.0517	0.0538	0.0539	0.0517	0.0548
	DMSO	0.115367	DMSO-Ster	0.0623	0.154567	DMSO-Ster	0.1015	0.134167	DMSO-Ster	0.0811	0.1041	DMSO-Ster	0.0510333
	Sterility	0.0530667
Biofilm % of Control		3.26378	2.14018	2.3007	3.97373	2.98851	4.17077	3.74024	8.42581	8.0559	3.59242	6.13978	13.9778
		1155.27	699.251	652.381	351.757	350.87	257.077	58.2409	43.1977	41.1015	41.2149	41.2149	63.3573
		925.094	605.993	781.434	477.668	399.639	419.048	131.73	110.399	115.947	173.285	224.428	155.65
		116.907	250.936	245.158	187.718	126.732	89.1954	107.563	113.728	66.9955	133.899	123.318	95.4931
		89.7806	172.285	172.445	123.383	82.9885	98.7521	94.2458	85.8611	64.2828	108.034	87.2632	83.1483
		71.8031	54.9492	110.005	109.195	115.599	101.511	124.579	82.5319	84.1348	101.96	91.3782	75.1143
		77.2606	110.326	112.413	90.6732	82.0033	127.323	127.168	105.713	67.1188	124.886	99.6081	75.5062
