# Supplementary material for: Central metabolism is a key player in E. coli biofilm stimulation by sub-MIC antibiotics
Source: PLoS Genet. 2023 Nov 2;19(11):e1011013. doi: 10.1371/journal.pgen.1011013 (PMC10645362; doi:10.1371/journal.pgen.1011013)
Supplement: S11 Dataset — (XLSX) [file pgen.1011013.s020.xlsx]

## Sheet: Sheet1
Growth
		WT			narG
		1	2	3	4	5	6
	A	0.0438	0.0447	0.0427	0.0432	0.0431	0.0509
	B	0.121	0.1668	0.1345	0.3981	0.3596	0.252
0.63uM CEF	C	0.4484	0.5315	0.5487	0.4776	0.4139	0.3687
	D	0.3427	0.3711	0.3607	0.4276	0.4064	0.3623
	E	0.6182	0.6315	0.609	0.3913	0.3593	0.3684
	F	0.6585	0.66	0.64	0.4262	0.4029	0.3459
	G	0.6156	0.6636	0.6467	0.4108	0.4123	0.3523
	H	0.0427	0.0418	0.043	0.0426	0.0414	0.0429
	DMSO	0.641967	DMSO-Ster	0.599733	0.3918	DMSO-Ster	0.349567
	Sterility	0.0422333
Growth (-sterility)		0.00156667	0.00246667	0.000466667	0.000966667	0.000866667	0.00866667
		0.0787667	0.124567	0.0922667	0.355867	0.317367	0.209767
		0.406167	0.489267	0.506467	0.435367	0.371667	0.326467
		0.300467	0.328867	0.318467	0.385367	0.364167	0.320067
		0.575967	0.589267	0.566767	0.349067	0.317067	0.326167
		0.616267	0.617767	0.597767	0.383967	0.360667	0.303667
		0.573367	0.621367	0.604467	0.368567	0.370067	0.310067
		1	2	3	4	5	6
Nitrate Reduction	A	0.0645	0.0623	0.0598	0.0648	0.063	0.0685
rAB = reagent A+B	B	0.1629	0.3915	0.1811	0.5257	0.4422	0.3699
Abs 546nm	C	1.5202	1.464	1.3308	0.5163	0.3996	0.3649
	D	1.428	1.5523	1.4529	0.4958	0.4173	0.3515
	E	1.2106	1.135	1.351	0.6863	0.559	0.4441
	F	1.2105	1.1036	1.306	0.6899	0.523	0.4588
	G	1.3122	1.2349	1.1886	0.8267	0.6005	0.4487
	H	0.074	0.0661	0.0628	0.072	0.0701	0.067
	DMSO	1.24523	DMSO-Ster	1.17698	0.6253	DMSO-Ster	0.557042
	Sterility	0.0682583
Nitrate Reduction -Sterility		-0.00375833	-0.00595833	-0.00845833	-0.00345833	-0.00525833	0.000241667								Nitrate reduction/OD600		-2.39894	-2.41554	-18.125	-3.57759	-6.06731	0.0278846
		0.0946417	0.323242	0.112842	0.457442	0.373942	0.301642										1.20154	2.59493	1.22299	1.28543	1.17826	1.43799
		1.45194	1.39574	1.26254	0.448042	0.331342	0.296642										3.57474	2.85272	2.49284	1.02911	0.891502	0.908643
		1.35974	1.48404	1.38464	0.427542	0.349042	0.283242										4.52543	4.51259	4.34784	1.10944	0.958467	0.884946
		1.14234	1.06674	1.28274	0.618042	0.490742	0.375842										1.98335	1.81029	2.26326	1.77055	1.54776	1.1523
		1.14224	1.03534	1.23774	0.621642	0.454742	0.390542										1.85349	1.67594	2.07061	1.619	1.26084	1.28609
		1.24394	1.16664	1.12034	0.758442	0.532242	0.380442										2.16954	1.87754	1.85344	2.05781	1.43823	1.22697
