# Supplementary material for: Central metabolism is a key player in E. coli biofilm stimulation by sub-MIC antibiotics
Source: PLoS Genet. 2023 Nov 2;19(11):e1011013. doi: 10.1371/journal.pgen.1011013 (PMC10645362; doi:10.1371/journal.pgen.1011013)
Supplement: S12 Dataset — (XLSX) [file pgen.1011013.s021.xlsx]

## Sheet: Sheet1
	Growth		TET					Biofilm		TET							Growth		CHL					Biofilm		CHL						Growth		AZI						ERM					Biofilm		AZI
	50:50			KNO3				50:50			KNO3						50:50			KNO3				50:50			KNO3					50:50			KNO3			50:50			KNO3				50:50			KNO3
	0.0925	0.0546	0.1112	0.1154	0.1266	0.154		0.079	0.0633	0.153	0.1744	0.1744	0.2063				0.0417	0.042	0.0422	0.0442	0.042	0.044		0.0519	0.054	0.0533	0.0547	0.0535	0.0537			0.0424	0.0412	0.0439	0.0432	0.0427	0.0434	0.0436	0.0428	0.0448	0.0435	0.0458	0.0448		0.0539	0.0521	0.0547	0.054	0.0536
	0.3764	0.3854	0.301	0.3675	0.4527	0.3101		0.1729	0.1733	0.1945	0.1498	0.1402	0.1886				0.0431	0.0422	0.0424	0.0433	0.0432	0.0455		0.0532	0.052	0.0524	0.0524	0.0544	0.0519			0.0443	0.0455	0.044	0.0456	0.0466	0.0492	0.0479	0.049	0.049	0.0685	0.0636	0.0622		0.0541	0.0561	0.0554	0.0548	0.0548
	0.5279	0.6416	0.6619	0.7588	0.8261	0.6901		0.1127	0.1202	0.1175	0.0783	0.0803	0.1006				0.168	0.0945	0.077	0.0762	0.2112	0.177		0.1041	0.0695	0.0656	0.0821	0.0816	0.0789			0.044	0.0445	0.0445	0.0962	0.1029	0.1074	0.1388	0.1616	0.1533	0.2815	0.262	0.2428		0.0537	0.0558	0.0548	0.1891	0.1816
	0.7369	0.7055	0.7747	0.8866	0.8731	0.8821		0.0919	0.1106	0.0971	0.1083	0.1067	0.1137				0.2939	0.2973	0.269	0.2798	0.3091	0.3216		0.0961	0.1001	0.118	0.0906	0.0822	0.0816			0.0886	0.131	0.1079	0.3143	0.3372	0.3652	0.3547	0.3433	0.3338	0.4119	0.397	0.3391		0.1115	0.1898	0.2212	0.2303	0.2426
	0.7877	0.8634	0.8231	0.8477	0.894	0.8792		0.0827	0.0978	0.1085	0.0942	0.107	0.0972				0.4396	0.4219	0.4086	0.5379	0.5327	0.5307		0.0775	0.0809	0.081	0.0661	0.0943	0.0841			0.3228	0.3415	0.3545	0.4302	0.4348	0.4108	0.4008	0.4196	0.4185	0.4829	0.4265	0.4054		0.1808	0.1971	0.2266	0.1405	0.1584
	0.7737	0.8422	0.8489	0.8452	0.8791	0.8868		0.0776	0.1084	0.1058	0.0923	0.1194	0.1094				0.521	0.5128	0.488	0.5488	0.5463	0.5079		0.0783	0.0825	0.078	0.0779	0.0771	0.0721			0.3596	0.4113	0.4237	0.4852	0.4793	0.4816	0.5055	0.5028	0.4984	0.5718	0.5506	0.4756		0.1224	0.143	0.1539	0.102	0.1193
	0.7461	0.7716	0.8211	0.796	0.8065	0.8666		0.0781	0.0829	0.0867	0.0834	0.0911	0.089				0.5869	0.6263	0.5544	0.5604	0.5417	0.499		0.0708	0.0721	0.0675	0.0652	0.0653	0.0636			0.6203	0.6051	0.5867	0.6095	0.5722	0.6894	0.6527	0.6278	0.6188	0.5915	0.6286	0.644		0.0708	0.0873	0.082	0.0779	0.0899
	0.0431	0.0415	0.0417	0.0431	0.0421	0.0423		0.0491	0.0485	0.0485	0.0504	0.0484	0.0484				0.0447	0.042	0.041	0.0436	0.0419	0.0432		0.0537	0.0506	0.051	0.053	0.0513	0.0523			0.044	0.0425	0.0429	0.0433	0.0415	0.0415	0.042	0.0419	0.0424	0.0433	0.0422	0.0452		0.0539	0.0523	0.052	0.0551	0.052
	DMSO Ave	0.7796		DMSO Ave	0.823033			DMSO Ave	0.0825667		DMSO Ave	0.0878333					DMSO Ave	0.5892		DMSO Ave	0.5337			DMSO Ave	0.0701333		DMSO Ave	0.0647				DMSO Ave	0.604033		DMSO Ave	0.6237		DMSO Ave	0.6331		DMSO Ave	0.621367			DMSO Ave	0.0800333	0.0800333	DMSO Ave	0.0825333
	0.04355							0.0493917									0.0427333						Ster Ave	0.0511							Ster Ave	0.042725												Ster Ave	0.0530583
	6.65036	1.50126	9.19095	9.21764	10.6545	14.1696		89.2489	41.9241	312.308	325.19	325.19	408.173				-0.189377	-0.134396	-0.0977428	0.299228	-0.149614	0.258424		1.14068	4.13498	3.13688	5.56414	3.70943	4.01855			-0.0579857	-0.272087	0.20964	0.0818754	-0.00430923	0.116349	0.148418	0.0127216	0.351963	0.134126	0.532176	0.35911		3.12017	-3.55267	6.08588	3.1948	1.83772
	45.2211	46.4439	34.9772	41.5596	52.4899	34.1957		372.293	373.499	437.403	261.197	236.224	362.129				0.0671981	-0.0977428	-0.0610892	0.115611	0.0952089	0.564453		2.9943	1.28327	1.85361	2.00927	5.10046	1.23648			0.281007	0.495108	0.227482	0.495561	0.667931	1.11609	0.877788	1.06437	1.06437	4.46076	3.61274	3.37045		3.8616	11.2759	8.68088	5.90896	5.90896
	65.804	81.2513	84.0092	91.7595	100.393	82.946		190.831	213.439	205.3	75.2005	80.4032	133.21				22.9573	9.48716	6.27997	6.82784	34.3704	27.393		75.5703	26.2357	20.6749	47.9134	47.1406	42.9675			0.227482	0.316691	0.316691	9.21744	10.3723	11.148	16.2963	20.1637	18.7558	41.3237	37.9489	34.626		2.37875	10.1637	6.4566	461.549	436.104
	94.1988	89.9327	99.3343	108.155	106.423	107.578		128.134	184.501	143.808	153.241	149.079	167.288				46.0307	46.6538	41.4674	48.3661	54.3439	56.8941		64.1635	69.8669	95.3897	61.051	48.068	47.1406			8.1849	15.7498	11.6284	46.8112	50.7584	55.5848	52.9175	50.9838	49.3724	63.8914	61.3127	51.2922		216.651	506.92	623.324	601.329	643.059
	101.1	111.385	105.91	103.164	109.104	107.206		100.402	145.918	178.171	116.562	149.859	124.366				72.7328	69.489	67.0515	101.023	99.9626	99.5546		37.6426	42.4905	42.6331	23.1839	66.7697	51.0046			49.9703	53.3067	55.6261	66.7888	67.5817	63.4448	60.737	63.9259	63.7393	76.179	66.4181	62.7664		473.556	533.982	643.343	296.664	357.393
	99.1984	108.505	109.415	102.844	107.193	108.181		85.0289	177.87	170.033	111.619	182.116	156.102				87.6508	86.148	81.603	103.247	102.737	94.9029		38.7833	44.7719	38.3555	41.4219	40.1855	32.4575			56.536	65.7602	67.9726	76.2691	75.2521	75.6485	78.4963	78.0383	77.292	91.5645	87.8955	74.9156		257.059	333.426	373.834	166.045	224.738
	95.4487	98.9131	105.638	96.5319	97.8789	105.589		86.536	101.005	112.459	88.4674	108.498	103.035				99.7282	106.949	93.772	105.614	101.799	93.0872		28.0894	29.943	23.384	21.7929	21.9474	19.3199			103.049	100.338	97.0546	97.6946	91.2652	111.467	103.465	99.2409	97.7144	94.9739	101.395	104.06		65.7708	126.939	107.291	84.2805	124.993
[truncated: 55 more columns]
