# Supplementary material for: Central metabolism is a key player in E. coli biofilm stimulation by sub-MIC antibiotics
Source: PLoS Genet. 2023 Nov 2;19(11):e1011013. doi: 10.1371/journal.pgen.1011013 (PMC10645362; doi:10.1371/journal.pgen.1011013)
Supplement: S13 Dataset — (XLSX) [file pgen.1011013.s022.xlsx]

## Sheet: Tet PMB CIP
Raw Reads Growth		Nuclease free water (NFW)			Tetracyline			Polymyxin B			Ciprofloxacin
		1	2	3	4	5	6	7	8	9	10	11	12
	A	0.7525	0.7302	0.7298	0.0445	0.0439	0.0441	0.0421	0.0415	0.0439	0.0427	0.0437	0.04
	B	0.7658	0.7744	0.7697	0.0451	0.0462	0.0448	0.6671	0.5617	0.5763	0.1102	0.1686	0.1461
	C	0.7814	0.7978	0.7423	0.0443	0.0442	0.0473	0.5987	0.6406	0.6518	0.4245	0.4674	0.443
	D	0.7641	0.7509	0.7017	0.3516	0.3052	0.3025	0.628	0.6617	0.6664	0.5786	0.5527	0.5918
	E	0.7289	0.7875	0.7281	0.4694	0.4871	0.4395	0.6448	0.671	0.6687	0.5991	0.5609	0.5216
	F	0.7327	0.7104	0.6896	0.5336	0.5563	0.5394	0.6536	0.6514	0.6925	0.6687	0.6692	0.6551
	G	0.7664	0.7545	0.7171	0.6281	0.5512	0.5417	0.6215	0.6334	0.6815	0.6488	0.6635	0.6792
	H	0.0439	0.0415	0.041	0.0419	0.0392	0.0391	0.0406	0.041	0.0414	0.0402	0.0408	0.0445
	Sterility	0.0412583			NFW Avg			NFW Avg	0.769967		NFW Avg	0.773833
					NFW-Ster			NFW-Ster	0.728708		NFW-Ster	0.732575
% of control growth
		1	2	3	4	5	6	7	8	9	10	11	12
	A	97.6031	94.5429	94.488	0.444851	0.362514	0.389959	0.115501	0.0331637	0.362514	0.196794	0.333299	-0.171769
	B	99.4282	100.608	99.9634	0.527189	0.678141	0.48602	85.8837	71.4197	73.4233	9.41087	17.3827	14.3114
	C	101.033	103.272	95.6955	0.417405	0.403682	0.829093	76.4972	82.2471	83.7841	52.3143	58.1704	54.8397
	D	99.1949	97.3835	90.6318	42.5879	36.2205	35.85	80.518	85.1427	85.7876	73.3497	69.8142	75.1516
	E	94.3645	102.406	94.2547	58.7535	61.1825	54.6504	82.8235	86.4189	86.1033	76.1481	70.9336	65.5689
	F	94.8859	91.8257	88.9714	67.5636	70.6787	68.3595	84.0311	83.7292	89.3693	85.6488	85.717	83.7923
	G	99.5105	97.8775	92.7452	80.5318	69.9788	68.6752	79.6261	81.2591	87.8598	82.9324	84.939	87.0821
	H
Raw Reads Biofilm		NFW			Tetracyline			Polymyxin B			Ciprofloxacin
		1	2	3	4	5	6	7	8	9	10	11	12
	A	0.0634	0.0678	0.0746	0.0514	0.0534	0.0504	0.0499	0.0495	0.0491	0.0507	0.0515	0.0505
	B	0.0804	0.0799	0.0897	0.0496	0.051	0.0546	0.1742	0.3277	0.2912	0.0914	0.0893	0.0675
	C	0.0879	0.0853	0.0943	0.0566	0.0574	0.0707	0.1509	0.1263	0.167	0.2374	0.2209	0.1642
	D	0.0981	0.1003	0.0693	0.4338	0.3529	0.3217	0.124	0.1191	0.1285	0.1931	0.2052	0.0883
	E	0.0773	0.1126	0.1158	0.1792	0.2062	0.2298	0.1454	0.139	0.1326	0.1281	0.1553	0.1015
	F	0.0893	0.1198	0.1228	0.2066	0.175	0.2029	0.1258	0.1225	0.1099	0.1063	0.0926	0.0773
	G	0.0688	0.1004	0.1104	0.1777	0.1522	0.1495	0.128	0.1189	0.1078	0.1031	0.1057	0.0749
	H	0.0476	0.0462	0.0463	0.0476	0.0468	0.0477	0.0529	0.0475	0.049	0.0477	0.0471	0.049
	Sterility	0.04795			NFW Avg			NFW Avg	0.0833333		NFW Avg	0.0891667
					NFW-Ster			NFW-Ster	0.0353833		NFW-Ster	0.0412167
% of control biofilm
		1	2	3	4	5	6	7	8	9	10	11	12
	A	43.6646	56.0999	75.3179	9.75035	15.4027	6.92416	5.51107	4.38059	3.25012	6.67206	8.61302	6.18682
	B	91.7098	90.2967	117.993	4.66321	8.61988	18.7942	356.806	790.626	687.471	105.419	100.323	47.4323
	C	96.9268	90.6187	112.455	24.4465	26.7075	64.2958	290.956	221.432	336.458	459.644	419.612	282.046
	D	141.733	147.951	60.3391	1090.49	861.846	773.669	214.932	201.083	227.65	352.163	381.52	97.8973
	E	82.9487	182.713	191.757	370.937	447.244	513.943	275.412	257.325	239.237	194.46	260.453	129.923
	F	116.863	203.062	211.54	448.375	359.067	437.918	220.019	210.692	175.082	141.569	108.33	71.2091
	G	58.926	148.234	176.496	366.698	294.63	287	226.236	200.518	169.147	133.805	140.113	65.3862
	H

## Sheet: TMP NOV TOB
Raw Reads Growth		DMSO			Trimethoprim			Novobiocin			Tobramycin
		1	2	3	4	5	6	7	8	9	10	11	12
	A	0.6933	0.6946	0.6916	0.0444	0.0431	0.0433	0.0466	0.0459	0.0464	0.0447	0.0424	0.0437
	B	0.6759	0.643	0.6627	0.0559	0.0452	0.0441	0.0453	0.0449	0.0456	0.0432	0.0745	0.2552
	C	0.6683	0.664	0.6493	0.1798	0.149	0.1444	0.0458	0.0481	0.0465	0.1361	0.3091	0.1536
	D	0.645	0.6177	0.6795	0.328	0.3486	0.3536	0.0466	0.0481	0.0468	0.2981	0.2503	0.2361
	E	0.6277	0.6626	0.6762	0.4916	0.5237	0.4701	0.2793	0.312	0.3772	0.4689	0.4021	0.3642
	F	0.6499	0.6219	0.6225	0.5584	0.5552	0.5016	0.2397	0.3513	0.3163	0.488	0.4691	0.5676
	G	0.6315	0.606	0.5799	0.5806	0.5753	0.5365	0.449	0.4455	0.4345	0.5091	0.4741	0.5589
	H	0.0419	0.0416	0.0435	0.0433	0.0421	0.0414	0.0438	0.0414	0.0414	0.0435	0.0418	0.0436
		sterility	0.0424417		DMSO	0.640867		DMSO	0.634067		DMSO	0.6594
					DMSO-Ster	0.598425		DMSO-Ster	0.591625		DMSO-Ster	0.616958
% of control growth
		1	2	3	4	5	6	7	8	9	10	11	12
	A	108.762	108.979	108.478	0.327248	0.110011	0.143432	0.702866	0.584548	0.669061	0.366043	-0.00675356	0.203958
	B	105.854	100.356	103.648	2.24896	0.460932	0.277116	0.483133	0.415522	0.53384	0.122915	5.19619	34.485
	C	104.584	105.06	98.3629	22.9533	17.8065	17.0378	0.567646	0.956405	0.685964	15.1807	43.2214	18.0172
	D	100.691	97.2336	103.258	47.7183	51.1607	51.9962	0.702866	0.956405	0.736672	41.4385	33.6908	31.3892
	E	97.7998	104.823	102.723	75.0567	80.4208	71.464	40.0352	45.5624	56.5829	69.1227	58.2954	52.1524
	F	101.51	97.9435	94.019	86.2194	85.6846	76.7278	33.3418	52.2051	46.2892	72.2185	69.1551	85.1206
	G	98.4348	94.1736	89.8121	89.9291	89.0435	82.5598	68.7189	68.1273	66.268	75.6385	69.9656	83.7104
	H
Raw Reads Biofilm		DMSO			Trimethoprim			Novobiocin			Tobramycin
		1	2	3	4	5	6	7	8	9	10	11	12
	A	0.0648	0.0879	0.0769	0.0504	0.0512	0.0497	0.0521	0.0522	0.0511	0.0535	0.0496	0.049
	B	0.086	0.0771	0.0815	0.053	0.0527	0.0539	0.053	0.0537	0.0532	0.0531	0.0507	0.0986
	C	0.2195	0.1062	0.1056	0.1021	0.0712	0.0723	0.0537	0.0591	0.0527	0.0889	0.2402	0.0522
	D	0.0984	0.1098	0.108	0.1483	0.1289	0.257	0.0532	0.0529	0.0536	0.0978	0.1019	0.0677
	E	0.0982	0.1065	0.1064	0.1719	0.1876	0.1782	0.1743	0.1859	0.198	0.1524	0.1603	0.0945
	F	0.0888	0.0947	0.0953	0.1844	0.1775	0.1441	0.1949	0.1947	0.1991	0.1305	0.1506	0.0617
	G	0.0756	0.0841	0.0963	0.1036	0.1084	0.0991	0.18	0.2337	0.222	0.1504	0.1719	0.1172
	H	0.0478	0.053	0.0527	0.0537	0.0528	0.0574	0.0546	0.0519	0.052	0.0535	0.0522	0.0583
		sterility	0.053325		DMSO	0.0951333		DMSO	0.103667		DMSO	0.103233
					DMSO-Ster	0.0418083		DMSO-Ster	0.0503417		DMSO-Ster	0.0499083
% of control biofilm
		1	2	3	4	5	6	7	8	9	10	11	12
	A	27.4467	82.6988	56.3883	-6.99621	-5.08272	-8.67052	-2.43337	-2.23473	-4.4198	0.350643	-7.46368	-8.66589
	B	78.1543	56.8667	67.3909	-0.777357	-1.49492	1.37532	-0.645588	0.74491	-0.248303	-0.450827	-5.25964	90.7163
	C	397.469	126.47	125.035	116.663	42.7546	45.3857	0.74491	11.4716	-1.24152	71.2807	374.436	-2.25413
	D	107.813	112.183	109.551	227.168	180.765	487.164	-0.248303	-0.844231	0.546267	89.1134	97.3284	28.8028
	E	107.335	105.628	106.345	283.616	321.168	298.684	240.308	263.35	287.386	198.514	214.343	82.5013
	F	84.8515	82.1884	84.1042	313.514	297.01	217.122	281.228	280.831	289.571	154.633	194.907	16.7808
	G	53.2789	73.6097	102.791	120.251	131.732	109.488	251.631	358.302	335.06	194.507	237.586	127.985
	H

## Sheet: CARB CHL
Raw Reads Growth		DMSO			Cefixime			Carbenicillin			Chloramphenicol
		1	2	3	4	5	6	7	8	9	10	11	12
	A	0.6675	0.6382	0.6502	0.0445	0.0442	0.0419	0.0415	0.042	0.0428	0.0445	0.0434	0.044
	B	0.6786	0.6164	0.6573	0.0445	0.0449	0.0434	0.0424	0.0422	0.0423	0.0423	0.0432	0.0428
	C	0.5884	0.644	0.6686	0.2335	0.2468	0.1991	0.1208	0.0441	0.1133	0.0626	0.0773	0.0615
	D	0.6289	0.6179	0.6109	0.3901	0.3992	0.419	0.2399	0.2521	0.2328	0.3238	0.3276	0.3458
	E	0.6253	0.6017	0.638	0.5958	0.6417	0.6166	0.5508	0.605	0.6056	0.4828	0.4866	0.5365
	F	0.6495	0.6502	0.6475	0.6402	0.6311	0.6061	0.6013	0.6244	0.6228	0.5764	0.599	0.6241
	G	0.6665	0.5864	0.626	0.609	0.5779	0.5471	0.5193	0.5731	0.5578	0.5179	0.6321	0.649
	H	0.051	0.0428	0.041	0.0418	0.0433	0.0413	0.0439	0.0412	0.0424	0.0444	0.0421	0.0452
	Sterility	0.0433667						DMSO Avg	0.650767		DMSO Avg	0.633667
								DMSO-ster	0.6074		DMSO-ster	0.5903
% of control growth
		1	2	3	4	5	6	7	8	9	10	11	12
	A	102.755	97.9311	99.9067	0.186588	0.137197	-0.241466	-0.307321	-0.225003	-0.0932938	0.191993	0.00564685	0.10729
	B	104.582	94.342	101.076	0.186588	0.252442	0.00548787	-0.159148	-0.192076	-0.175612	-0.180699	-0.0282342	-0.0959964
	C	92.3316	101.751	105.918	31.3028	33.4925	25.6393	12.7483	0.120733	11.5136	3.25823	5.74849	3.07188
	D	96.4	94.589	93.4365	57.0848	58.583	61.8428	32.3565	34.3651	31.1876	47.5069	48.1507	51.2338
	E	95.8073	91.9219	97.8981	90.9505	98.5073	94.3749	83.5419	92.4652	92.5639	74.4424	75.0861	83.5394
	F	99.7915	99.9067	99.4622	98.2603	96.7622	92.6463	91.856	95.6591	95.3957	90.2987	94.1273	98.3794
	G	102.59	89.4029	95.9225	93.1237	88.0035	82.9327	78.3558	87.2133	84.6943	80.3885	99.7346	102.598
	H
Raw Reads Biofilm		DMSO			Cefixime			Carbenicillin			Chloramphenicol
		1	2	3	4	5	6	7	8	9	10	11	12
	A	0.0612	0.0659	0.0703	0.0493	0.0515	0.0508	0.0491	0.0492	0.051	0.0502	0.0506	0.0488
	B	0.0696	0.0744	0.078	0.0566	0.0565	0.0553	0.0558	0.0564	0.0532	0.055	0.0538	0.0495
	C	0.0711	0.0753	0.0738	0.1149	0.1194	0.0632	0.0556	0.0555	0.0679	0.0735	0.0906	0.0717
	D	0.0675	0.0754	0.0605	0.1199	0.1451	0.1465	0.0653	0.0629	0.069	0.1045	0.1184	0.0819
	E	0.0649	0.0715	0.076	0.0857	0.1019	0.1009	0.1501	0.1552	0.1567	0.0848	0.1011	0.0743
	F	0.0679	0.0765	0.0726	0.0805	0.0823	0.0775	0.0628	0.0789	0.0782	0.0869	0.0802	0.062
	G	0.0652	0.0781	0.0773	0.0747	0.0759	0.076	0.0665	0.066	0.0697	0.0664	0.0721	0.056
	H	0.0478	0.0465	0.0475	0.0502	0.047	0.0474	0.0478	0.0481	0.0487	0.0478	0.0486	0.0505
	Sterility	0.0481583						DMSO Avg	0.074		DMSO Avg	0.0734
								DMSO-ster	0.0258417		DMSO-ster	0.0252417
% of control biofilm
		1	2	3	4	5	6	7	8	9	10	11	12
	A	50.4676	68.6553	85.682	4.41793	12.9313	10.2225	3.64399	4.03096	10.9965	8.08848	9.67316	2.54209
	B	82.9732	101.548	115.479	32.6669	32.2799	27.6362	29.5711	31.8929	19.5098	27.1047	22.3506	5.31529
	C	90.8881	107.527	101.585	258.272	275.685	58.207	28.7972	28.4102	76.3947	100.396	168.141	93.2651
	D	74.8468	105.418	47.7588	277.62	375.137	380.555	66.3334	57.0461	80.6514	223.209	278.277	133.674
	E	64.7856	90.3257	107.739	145.276	207.965	204.095	394.486	414.221	420.026	145.163	209.739	103.566
	F	76.3947	109.674	94.5824	125.153	132.119	113.544	56.6591	118.962	116.253	153.483	126.94	54.8366
	G	65.9465	115.866	112.77	102.709	107.352	107.739	70.9771	69.0422	83.3602	72.2681	94.8498	31.0664
	H
