# Supplementary material for: Central metabolism is a key player in E. coli biofilm stimulation by sub-MIC antibiotics
Source: PLoS Genet. 2023 Nov 2;19(11):e1011013. doi: 10.1371/journal.pgen.1011013 (PMC10645362; doi:10.1371/journal.pgen.1011013)
Supplement: S14 Dataset — (XLSX) [file pgen.1011013.s023.xlsx]

## Sheet: Sheet1
Growth
		50:50			KNO3			NaNO3
		1	2	3	4	5	6	7	8	9
	A	0.0419	0.0409	0.0436	0.0431	0.0425	0.0428	0.0431	0.0422	0.0443
	B	0.2369	0.2244	0.1885	0.2527	0.2657	0.2439	0.2608	0.2552	0.3034
	C	0.347	0.3265	0.3248	0.3691	0.3864	0.3776	0.4126	0.4393	0.4674
	D	0.4596	0.4293	0.4123	0.4969	0.5171	0.5066	0.4587	0.5177	0.5983
	E	0.3694	0.3319	0.4076	0.4791	0.4718	0.4511	0.4308	0.4394	0.3819
	F	0.3804	0.3499	0.3611	0.4398	0.4655	0.4647	0.4328	0.4417	0.3828
	G	0.3689	0.3349	0.3386	0.436	0.3997	0.3875	0.3891	0.4164	0.396
	H	0.0419	0.0409	0.0407	0.0419	0.0414	0.0408	0.0407	0.0408	0.0414
	DMSO	0.347467	DMSO-Ster	0.3063	0.407733	DMSO-Ster	0.366567	0.4005	DMSO-Ster	0.359333
	Sterility	0.0411667
Growth % of Control		0.239417	-0.0870606	0.794428	0.527417	0.363736	0.445576	0.538033	0.28757	0.871985
		63.9025	59.8215	48.101	57.7066	61.2531	55.306	61.1224	59.564	72.9777
		99.8476	93.1549	92.5998	89.4608	94.1802	91.7796	103.367	110.798	118.618
		136.609	126.717	121.167	124.325	129.835	126.971	116.197	132.616	155.046
		107.161	94.9178	119.632	119.469	117.477	111.83	108.432	110.826	94.8237
		110.752	100.794	104.451	108.748	115.759	115.541	108.989	111.466	95.0742
		106.997	95.8973	97.1052	107.711	97.8085	94.4803	96.8275	104.425	98.7477
		1	2	3	4	5	6	7	8	9
Biofilm	A	0.0525	0.0515	0.0534	0.0542	0.0518	0.0519	0.0535	0.0519	0.0555
	B	0.177	0.1869	0.1	0.1313	0.0655	0.0693	0.1251	0.0822	0.1137
	C	0.5631	0.5402	0.5925	0.1255	0.1218	0.1443	0.1408	0.1639	0.1866
	D	0.1273	0.1494	0.2113	0.1297	0.1465	0.1515	0.1768	0.1844	0.1688
	E	0.1015	0.103	0.108	0.1168	0.1195	0.123	0.1228	0.138	0.1404
	F	0.0968	0.1003	0.1014	0.1172	0.1126	0.1098	0.1094	0.1171	0.1342
	G	0.1078	0.1008	0.096	0.1191	0.1069	0.1017	0.1026	0.1041	0.1165
	H	0.0522	0.0501	0.0492	0.0538	0.0521	0.0501	0.0517	0.0518	0.0513
	DMSO	0.101533	DMSO-Ster	0.0501667	0.109233	DMSO-Ster	0.0578667	0.107733	DMSO-Ster	0.0563667
	Sterility	0.0513667
Biofilm % of Control		2.25914	0.265781	4.05316	4.89631	0.748848	0.921659	3.78474	0.946186	7.33294
		250.432	270.166	96.9435	138.134	24.424	30.9908	130.81	54.7014	110.585
		1020.07	974.419	1078.67	128.111	121.717	160.599	158.664	199.645	239.917
		151.362	195.415	318.804	135.369	164.401	173.041	222.531	236.014	208.338
		99.9336	102.924	112.89	113.076	117.742	123.79	126.73	153.696	157.954
		90.5648	97.5415	99.7342	113.767	105.818	100.979	102.957	116.617	146.954
		112.492	98.5382	88.9701	117.051	95.9677	86.9816	90.893	93.5541	115.553
