# Supplementary material for: Central metabolism is a key player in E. coli biofilm stimulation by sub-MIC antibiotics
Source: PLoS Genet. 2023 Nov 2;19(11):e1011013. doi: 10.1371/journal.pgen.1011013 (PMC10645362; doi:10.1371/journal.pgen.1011013)
Supplement: S15 Dataset — (XLSX) [file pgen.1011013.s024.xlsx]

## Sheet: TET
Growth
		50:50			KNO3
		1	2	3	4	5	6
	A	0.0421	0.0423	0.0413	0.043	0.0431	0.042
	B	0.0424	0.0455	0.0429	0.044	0.0444	0.0431
	C	0.2096	0.2317	0.2917	0.2151	0.1877	0.2189
	D	0.3818	0.4222	0.412	0.4024	0.4221	0.405
	E	0.4108	0.4361	0.5107	0.5048	0.5039	0.4994
	F	0.4526	0.4951	0.5186	0.5143	0.5062	0.5172
	G	0.4868	0.5324	0.5564	0.5507	0.5794	0.5939
	H	0.0422	0.041	0.0419	0.0428	0.0419	0.0415
	DMSO	0.5252	DMSO-Ster	0.483208	0.574667	DMSO-Ster	0.532675
	Sterility	0.0419917
Growth % of Control		0.0224196	0.0638096	-0.14314	0.189296	0.208069	0.00156443
		0.0845046	0.72605	0.18798	0.377028	0.452121	0.208069
		34.6866	39.2602	51.6772	32.4979	27.3541	33.2113
		70.3234	78.6841	76.5733	67.6601	71.3584	68.1482
		76.3249	81.5607	96.9992	86.8838	86.7149	85.8701
		84.9754	93.7708	98.6341	88.6673	87.1466	89.2117
		92.0531	101.49	106.457	95.5007	100.889	103.611
		1	2	3	4	5	6
Biofilm	A	0.0506	0.0505	0.0524	0.0512	0.0521	0.0536
	B	0.0505	0.0534	0.051	0.054	0.0543	0.0549
	C	0.1818	0.2041	0.324	0.2369	0.2529	0.2389
	D	0.1419	0.1655	0.1623	0.1908	0.1972	0.1832
	E	0.1197	0.1429	0.1309	0.1372	0.134	0.1397
	F	0.1079	0.1195	0.121	0.1345	0.1297	0.1311
	G	0.0861	0.0934	0.0946	0.1032	0.0947	0.1107
	H	0.0487	0.0477	0.0481	0.0488	0.0469	0.0489
	DMSO	0.0913667	DMSO-Ster	0.0427833	0.102867	DMSO-Ster	0.0542833
	Sterility	0.0485833

## Sheet: NOVO
Growth
		50:50			KNO3
		1	2	3	4	5	6
	A	0.0588	0.1038	0.0828	0.066	0.0696	0.0699
	B	0.2576	0.2434	0.2105	0.1741	0.1843	0.1567
	C	0.3219	0.3066	0.3171	0.4621	0.4725	0.497
	D	0.4137	0.4095	0.4276	0.4877	0.5494	0.6208
	E	0.4191	0.4216	0.4278	0.4572	0.5343	0.6672
	F	0.422	0.4112	0.4638	0.4935	0.5174	0.5836
	G	0.4453	0.4397	0.4247	0.4598	0.5374	0.5772
	H	0.043	0.0419	0.0416	0.0427	0.041	0.0415
	DMSO	0.436567	DMSO-Ster	0.394567	0.5248	DMSO-Ster	0.4828
	Sterility	0.042
Growth % of Control		4.25784	15.6628	10.3405	4.971	5.71665	5.77879
		54.6422	51.0433	42.7051	27.3612	29.4739	23.7572
		70.9386	67.0609	69.7221	87.0133	89.1674	94.2419
		94.2046	93.1402	97.7275	92.3157	105.095	119.884
		95.5732	96.2068	97.7782	85.9983	101.968	129.495
		96.3082	93.571	106.902	93.517	98.4673	112.179
		102.213	100.794	96.9925	86.5369	102.61	110.853
		1	2	3	4	5	6
Biofilm	A	0.0738	0.1745	0.0894	0.0763	0.0754	0.0746
	B	0.3461	0.364	0.3441	0.0857	0.0835	0.1025
	C	0.2931	0.349	0.3821	0.1539	0.1577	0.1862
	D	0.1385	0.1505	0.1466	0.131	0.164	0.157
	E	0.1352	0.1311	0.1267	0.1221	0.1604	0.1768
	F	0.1245	0.1412	0.1329	0.1338	0.1665	0.1778
	G	0.1261	0.1284	0.1304	0.1141	0.1589	0.1621
	H	0.0537	0.0527	0.0525	0.0527	0.0515	0.0524
	DMSO	0.1283	DMSO-Ster	0.0754	0.145033	DMSO-Ster	0.0921333
	Sterility	0.0529
Biofilm % of Control		27.7188	161.273	48.4085	25.398	24.4211	23.5528
		388.859	412.599	386.207	35.6006	33.2127	53.835
		318.568	392.706	436.605	109.624	113.748	144.682
		113.528	129.443	124.271	84.7685	120.586	112.988
		109.151	103.714	97.878	75.1085	116.679	134.479
		94.9602	117.109	106.101	87.8075	123.3	135.564
		97.0822	100.133	102.785	66.4255	115.051	118.524
